# Supplementary material for: 3D Bone Morphology Alters Gene Expression, Motility, and Drug Responses in Bone Metastatic Tumor Cells
Source: Int J Mol Sci. 2020 Sep 21;21(18):6913. doi: 10.3390/ijms21186913 (PMC7555977; doi:10.3390/ijms21186913)
Supplement: Supplementary file 1 [file ijms-21-06913-s001.zip]

Archive with 6 entries (5 files):
- ijms-929881-supplementary/
- ijms-929881-supplementary/3D Tumor_Supplementary Data_Revised 9.16.docx
- ijms-929881-supplementary/Movie S.1.mp4
- ijms-929881-supplementary/Movie S.2.mp4
- ijms-929881-supplementary/Movie S.3.mp4
- ijms-929881-supplementary/Movie S.4.mp4
